# Supplementary material for: Electrochemical Storage Behavior of a High-Capacity Mg-Doped P2-Type Na2/3Fe1−yMnyO2 Cathode Material Synthesized by a Sol–Gel Method
Source: Gels. 2023 Dec 27;10(1):24. doi: 10.3390/gels10010024 (PMC10815866; doi:10.3390/gels10010024)
Supplement: Supplementary file 1 [file gels-10-00024-s001.zip]

Archive with 1 entries (1 files):
- gels-2774049-supplementary.pdf
